# Supplementary material for: Soil Texture and Cultivar Effects on Rice (Oryza sativa, L.) Grain Yield, Yield Components and Water Productivity in Three Water Regimes
Source: PLoS One. 2016 Mar 15;11(3):e0150549. doi: 10.1371/journal.pone.0150549 (PMC4792476; doi:10.1371/journal.pone.0150549)
Supplement: S1 File — (XLS) [file pone.0150549.s001.xls]

## Sheet: ManuscriptFigure
Fig. 1_Grain Yield
	Variety	Yield_W1	Yield_W1_STD	Yield_W2	Yield_W2_STD	Yield_W3	Yield_W3_STD
Clay Soil	Rondo	29.9989	4.2093	28.4506	2.2954	41.3007	10.6955
	Cocodrie	26.8061	2.6218	29.926	5.3836	28.4984	8.652
Sandy Loam Soil	Rondo	17.0285	3.2481	21.4311	3.7266	32.1611	3.3695
	Cocodrie	19.8303	2.2629	18.0909	0.5909	18.0194	3.5975
			2.43024		1.32525		6.17505
			1.5137		3.10822		4.99523
			1.87529		2.15155		1.94538
Fig. 3_Filled			1.30649		0.341156		2.07702
	Variety	Yield_W1	Yield_W1_STD	Yield_W2	Yield_W2_STD	Yield_W3	Yield_W3_STD
Clay Soil	Rondo	64.1467	5.3608	79.4366	6.3862	74.8155	6.4001
	Cocodrie	77.2291	9.3985	89.6539	3.0131	89.2441	3.4906
Sandy Loam Soil	Rondo	69.7567	16.2659	79.3757	13.5404	80.2198	4.1309
	Cocodrie	88.826	0.8951	68.2147	17.3647	79.0914	10.7032
			3.09506		3.68707		3.6951
			5.42623		1.73961		2.0153
			9.39112		7.81755		2.38498
			0.516786		10.0255		6.1795
Fig. 2_Grain Weight (500)
	Variety	Yield_W1	Yield_W1_STD	Yield_W2	Yield_W2_STD	Yield_W3	Yield_W3_STD
Clay Soil	Rondo	11.6085	0.3769	12.3781	1.9713	10.2825	1.4143
	Cocodrie	10.5118	0.5811	9.8937	0.3845	9.9318	0.375
Sandy Loam Soil	Rondo	12.4007	0.9339	11.2748	0.7372	11.0107	0.5212
	Cocodrie	10.2185	0.0907	10.1659	0.2073	10.6722	1.5303
			0.217603		1.13813		0.816546
			0.335498		0.221991		0.216506
			0.539187		0.425623		0.300915
			0.0523657		0.119685		0.883519
Fig. 4_Spikelet
	Variety	Yield_W1	Yield_W1_STD	Yield_W2	Yield_W2_STD	Yield_W3	Yield_W3_STD
Clay Soil	Rondo	146.667	13.4288	148.667	29.8385	177.333	16.2583
	Cocodrie	173	35.7911	197.333	42.004	218.667	28.5015
Sandy Loam Soil	Rondo	116.667	18.037	122.667	18.23	142.667	9.8658
	Cocodrie	169.667	35.6417	190	3.6056	153.333	32.3161
			7.75312		17.2273		9.38673
			20.664		24.251		16.4553
			10.4137		10.5251		5.69602
			20.5777		2.08169		18.6577
Fig. 7_Length of Panicle (cm)
	Variety	Yield_W1	Yield_W1_STD	Yield_W2	Yield_W2_STD	Yield_W3	Yield_W3_STD
Clay Soil	Rondo	24.3167	0.8808	23.5833	1.1273	24.3167	0.6331
	Cocodrie	24.6667	0.7638	23.4167	0.5204	24.5	1.75
Sandy Loam Soil	Rondo	23.0833	1.1273	22.0833	0.5204	22.5	0.866
	Cocodrie	20.8333	1.0104	22.5	1.3229	20.5833	0.878
			0.50853		0.650847		0.36552
			0.44098		0.300453		1.01036
			0.650847		0.300453		0.499985
			0.583355		0.763777		0.506914
Fig. 5 Tiller Count at Heading Stage
	Variety	Yield_W1	Yield_W1_STD	Yield_W2	Yield_W2_STD	Yield_W3	Yield_W3_STD
Clay Soil	Rondo	21.6667	1.5275	26.6667	2.0817	27	4
	Cocodrie	14	1	13.3333	4.0415	13.3333	3.0551
Sandy Loam Soil	Rondo	16.3333	2.0817	19.6667	3.0551	26	1
	Cocodrie	10.3333	0.5774	10	1.7321	11	3.6056
			0.881903		1.20187		2.3094
			0.57735		2.33336		1.76386
			1.20187		1.76386		0.57735
			0.333362		1.00003		2.08169
Fig. 6_Percent Productive Tiller per plant
	Variety	Yield_W1	Yield_W1_STD	Yield_W2	Yield_W2_STD	Yield_W3	Yield_W3_STD
Clay Soil	Rondo	73.5968	7.8573	67.9505	8.7601	78.6228	11.1477
	Cocodrie	73.7118	4.6818	74.4108	9.5471	89.8214	4.0208
Sandy Loam Soil	Rondo	73.3738	2.7111	69.9287	12.5163	69.2953	7.0696
	Cocodrie	90.303	10.0138	86.7424	4.5926	77.7778	11.745
			4.53641		5.05765		6.43613
			2.70304		5.51202		2.32141
			1.56525		7.22629		4.08164
			5.78147		2.65154		6.78098
< `Ç¥RuM
	Variety	Yield_W1	Yield_W1_STD	Yield_W2	Yield_W2_STD	Yield_W3	Yield_W3_STD
Clay Soil	Rondo	90.7323	1.0345	108.703	7.1417	131.345	18.1021
	Cocodrie	70.0704	7.6555	72.7612	7.1768	75.5703	14.1242
Sandy Loam Soil	Rondo	61.3184	10.8003	75.526	4.7108	112.635	12.0567
	Cocodrie	53.1916	1.6764	49.3655	3.3348	50.6868	12.065
Fig. 2_Biomass
	Variety	Yield_W1	Yield_W1_STD	Yield_W2	Yield_W2_STD	Yield_W3	Yield_W3_STD
Clay Soil	Rondo
	Cocodrie
Sandy Loam Soil	Rondo
	Cocodrie
Fig. 2_Biomass
	Variety	Yield_W1	Yield_W1_STD	Yield_W2	Yield_W2_STD	Yield_W3	Yield_W3_STD
Clay Soil	Rondo
	Cocodrie
Sandy Loam Soil	Rondo
	Cocodrie
Fig. 2_Biomass
	Variety	Yield_W1	Yield_W1_STD	Yield_W2	Yield_W2_STD	Yield_W3	Yield_W3_STD
Clay Soil	Rondo
	Cocodrie
Sandy Loam Soil	Rondo
	Cocodrie
Fig. 2_Biomass
	Variety	Yield_W1	Yield_W1_STD	Yield_W2	Yield_W2_STD	Yield_W3	Yield_W3_STD
Clay Soil	V1
	V2
Sandy Loam Soil	V1
	V2
Fig. 2_Biomass
	Variety	Yield_W1	Yield_W1_STD	Yield_W2	Yield_W2_STD	Yield_W3	Yield_W3_STD
Soil 1	V1
	V2
Soil 2	V1
	V2

## Sheet: SASData
PotNo	Rep	Water	Soil	Cultivar	Start of FL	FL20	FL50	FL80	FL100	Harvest	TC_BS	PH_BS	SB_BS	TC_GFS	PH_GFS	SB_GFS	TC_HS	PH_HS	SB_HS	GB_HS	RB_HS	TDB_HS	TC	PT	Length	Spikelet	Filled	PB	GrainWt	GrianYield
1	R1	W1	S1	V1	111	114	117	123	125	156	21	100	20	17	103.5	65	23	96	60	23.5858	6	89.5858	23	82.6087	23.5	137	69.3	12	11.9788	26.802
2	R1	W1	S1	V2	77	105	107	109	112	136	9	115	9	7	94	24	15	94	38	23.6313	4	65.6313	15	73.3333	24	214	67.3	16	10.1076	24.9386
3	R1	W1	S2	V1	124	126	129	131	132	154	22	90	17	19	68	46	18	92	46	18.1886	9	73.1886	18	72.2222	23	98	54.1	11	13.1299	20.6689
4	R1	W1	S2	V2	102	105	107	108	109	136	8	122	10	11	91	35	10	91	31	17.0839	6	54.0839	10	100	21.75	199	89.4472	16	10.1348	17.466
5	R1	W2	S1	V1	114	117	120	122	124	152	20	111	17	13	90.5	63	25	102	79	24.0744	8	111.074	25	76	24.75	183	75.4098	12	11.8098	27.3573
6	R1	W2	S1	V2	105	107	108	110	112	137	11	116	14	8	96	29	11	105	38	29.8016	3	70.8016	11	63.6364	23	155	89.0323	18	9.54438	31.8395
7	R1	W2	S2	V1	113	117	120	124	127	152	19	97	18	19	96	53	17	92	44	15.0905	11	70.0905	17	64.7059	22.25	126	84.127	12	10.5884	17.1483
8	R1	W2	S2	V2	97	99	101	103	104	132	9	125	11	9	99	32	8	94	24	17.1651	6	47.1651	8	87.5	21.5	191	79.0576	17	10.3179	17.4558
9	R1	W3	S1	V1	110	115	117	122	124	147	18	115	14	12	99	55	23	104	92	43.747	9	144.747	23	91.3043	24.2	163	74.8466	13	8.6957	49.7125
10	R1	W3	S1	V2	99	102	107	109	111	137	9	119.5	9	14	96	26	10	105	35	22.3516	6	63.3516	10	90	25.75	247	90.6883	18	9.56362	23.5545
11	R1	W3	S2	V1	112	115	120	124	126	147	18	100	24	25	92	66	26	99	84	25.274	15	124.274	26	76.9231	22	138	81.1594	12	10.5246	28.7205
12	R1	W3	S2	V2	97	99	104	112	113	137	11	112	10	11	94	26	12	94	39	18.2343	6	63.2343	12	83.3333	21.5	145	89.6552	17	9.89519	18.7162
13	R2	W1	S1	V1	109	114	117	122	125	154	17	101	19	18	103.5	69	20	99	59	25.0154	7	91.0154	20	70	25.25	141	64.54	13	11.2253	28.4266
14	R2	W1	S1	V2	73	77	98	104	107	137	11	114	14	9	103	34	13	95	44	27.9102	7	78.9102	13	69.2308	24.5	148	78.4	16	11.1778	29.8033
15	R2	W1	S2	V1	114	125	127	130	133	154	17	95	13	19	74	41	14	89	29	14.0712	9	52.0712	14	71.4286	24.25	134	86.57	12	12.7241	15.99
16	R2	W1	S2	V2	105	109	117	120	122	139	9	112	9	11	74	31	10	95	26	19.2577	6	51.2577	10	80	21	180	87.8	16	10.3149	20.049
17	R2	W2	S1	V1	107	111	115	117	120	152	21	122	23	26	104	81	26	101	69	23.6775	8	100.677	26	69.2308	23.5	129	86.8	13	10.7533	26.9062
18	R2	W2	S1	V2	97	104	107	109	112	137	11	118	18	13	98	36	11	106	39	22.7677	5	66.7677	11	81.8182	24	239	87	19	9.83113	23.8471
19	R2	W2	S2	V1	113	116	120	124	126	152	18	94	12	19	96	51	23	97	49	21.0617	8	78.0617	23	60.8696	22.5	103	64.1	12	11.1818	23.9337
20	R2	W2	S2	V2	101	106	108	114	116	137	11	111	11	10	89	29	11	87	27	18.2024	8	53.2024	11	81.8182	22	186	77.4	16	9.92969	18.6243
21	R2	W3	S1	V1	96	99	104	108	109	147	28	110	31	27	102	75	27	112	77	25.7521	8	110.752	27	70.3704	25	195	81.2	14	11.4104	29.2638
22	R2	W3	S1	V2	97	101	103	106	108	132	12	120	16	8	106	33	14	98	43	22.3245	7	72.3245	14	85.7143	22.5	219	91.7808	17.5	9.91853	23.452
23	R2	W3	S2	V1	108	111	113	116	119	147	35	117	44	15	98	46	27	102	73	28.431	12	113.431	27	62.963	23.5	136	75.7	13	10.9466	32.308
24	R2	W3	S2	V2	95	97	103	108	110	133	9	108	9	24	95	24	7	93	21	14.1704	4	39.1704	7	85.7143	19.75	189	68.254	15.5	12.4351	14.1245
25	R3	W1	S1	V1	105	110	115	117	119	154	21	98	25	23	89	78	22	101	55	30.5958	6	91.5958	22	68.1818	24.2	162	58.6	12	11.6215	34.768
26	R3	W1	S1	V2	66	80	89	97	99	133	10	110	12	13	98	45	14	97	34	24.6697	7	65.6697	14	78.5714	25.5	157	85.9873	15	10.25	25.6763
27	R3	W1	S2	V1	113	116	117	125	127	154	20	89	16	17	87.5	53	17	92	36	12.6955	10	58.6955	17	76.4706	22	118	68.6	11	11.3481	14.4267
28	R3	W1	S2	V2	105	107	109	111	113	133	7	111	11	9	93	29	11	94	26	21.2331	7	54.2331	11	90.9091	19.75	130	89.2308	16.5	10.2058	21.976
29	R3	W2	S1	V1	108	112	114	116	117	147	32	100	32	31	106	111	29	105	76	27.3577	11	114.358	29	58.6207	22.5	134	76.1	16	14.5711	31.0883
30	R3	W2	S1	V2	69	90	97	103	106	133	9	110	13	9	104	42	18	98	44	31.7143	5	80.7143	18	77.7778	23.25	198	92.9293	15.5	10.3057	34.0915
31	R3	W2	S2	V1	108	109	114	115	117	147	20	100	14	22	97	63	19	95	47	20.4259	11	78.4259	19	84.2105	21.5	139	89.9	13	12.054	23.2112
32	R3	W2	S2	V2	103	104	107	109	112	133	9	108	8	8	95	27	11	97	24	17.729	6	47.7289	11	90.9091	24	193	48.1865	17.5	10.25	18.1926
33	R3	W3	S1	V1	108	114	116	117	120	147	18	109	19	23	106	93	31	110	92	39.5347	7	138.535	31	74.1935	23.75	174	68.4	14	10.7414	44.9258
34	R3	W3	S1	V2	65	94	97	104	106	132	13	115	15	11	103	41	16	98	45	36.0349	10	91.0349	16	93.75	25.25	190	85.2632	17.5	10.3133	38.4887
35	R3	W3	S2	V1	108	124	126	127	130	157	36	111	43	23	95	84	25	95	58	31.2002	11	100.2	25	68	22	154	83.8	13	11.561	35.4548
36	R3	W3	S2	V2	80	93	97	104	107	132	11	123	14	11	93	27	14	96	26	20.6558	3	49.6558	14	64.2857	20.5	126	79.3651	15	9.68625	21.2175
